# Supplementary material for: Computerised analysis of facial emotion expression in eating disorders
Source: PLoS One. 2017 Jun 2;12(6):e0178972. doi: 10.1371/journal.pone.0178972 (PMC5456367; doi:10.1371/journal.pone.0178972)
Supplement: S1 Dataset — (CSV) [file pone.0178972.s001.csv]

participants		film	group	happy	sad	HAPPY_transformed	SAD_transformed
1		1	4	0.052418	0.006156	0.2309995	0.0785378
1		2	4	0.007838	0.023566	0.0886471	0.1541201
2		1	4	0.36099	0.004133	0.6445317	0.0643307
2		2	4	0.00133	0.003869	0.036478	0.0622396
3		1	4	0.162594	0.032324	0.4150427	0.1807728
3		2	4	0.052842	0.002256	0.2319471	0.0475191
4		1	4	0.079982	0.025965	0.2867229	0.1618426
4		2	4	0.000557	0.043543	0.0236136	0.2102156
5		1	4	0.117367	0.000329	0.3496705	0.0181402
5		2	4	0.001012	0.00379	0.0318238	0.0616016
6		1	4	0.120485	0.011252	0.3544871	0.1062767
6		2	4	0.00636	0.045756	0.0798354	0.215572
7		1	4	0.032248	0.025171	0.1805567	0.1593276
7		2	4	0.000011	0.191633	0.0033133	0.4531042
9		1	4	0.089209	0.340679	0.3033073	0.6232494
9		2	4	0.002909	0.183043	0.0539635	0.4420968
10		1	4	0.54175	0.000156	0.8271966	0.0124753
10		2	4	0.030522	0.000913	0.1756066	0.0302267
11		1	4	0.207981	0.003367	0.4735516	0.0580545
11		2	4	0.19739	0	0.4603772	0
13		1	4	0.234973	0.003148	0.5060661	0.0561386
13		2	4	0.000393	0.000189	0.0198205	0.0137332
14		1	4	0.214078	0.000293	0.4810216	0.0171231
14		2	4	0.004806	0.000058	0.0693796	0.0076172
15		1	4	0.020565	0.001122	0.1438998	0.0335068
15		2	4	0.006567	0.003455	0.0811276	0.0588171
19		1	4	0.656757	0.000044	0.9448443	0.0066514
19		2	4	0.003155	0.001967	0.0561955	0.0443618
20		1	4	0.2536	0.00102	0.5277461	0.0319452
20		2	4	0.007245	0.000907	0.0852217	0.0301153
21		1	4	0.265592	0.011958	0.5414233	0.1095698
21		2	4	0.170843	0.003161	0.4261094	0.0562556
22		1	4	0.182016	1.60E-06	0.4407672	0.0012625
22		2	4	0.00087	0.000095	0.0294954	0.0097411
24		1	4	0.332013	0.000804	0.6140783	0.0283529
24		2	4	0.104317	0.00084	0.3288777	0.028989
25		1	4	0.285723	0.001188	0.5639522	0.0344675
25		2	4	0.002122	0.005648	0.046077	0.0752258
26		1	4	0.381621	0.003783	0.6658847	0.0615487
26		2	4	0.029973	0.006229	0.1740042	0.0790086
27		1	4	0.43208	0.000156	0.7172675	0.0124751
27		2	4	0.00726	0.000313	0.0853095	0.0176923
28		1	4	0.045265	0.000595	0.2143947	0.0243903
28		2	4	0.01069	0.000369	0.1035768	0.019201
29		1	4	0.195986	0.006824	0.4586109	0.0827013
29		2	4	0.001918	0.004452	0.0438102	0.0667756
30		1	4	0.123099	0.000064	0.3584835	0.0079915
30		2	4	0.085313	0.001965	0.2964056	0.0443444
102		1	1	0.036537	0.001331	0.1923307	0.0364948
102		2	1	0.008691	0.001526	0.0933627	0.0390793
103		1	1	0.022229	0.002395	0.1496507	0.0489619
103		2	1	0.001095	0.004267	0.0330982	0.0653709
104		1	1	0.27317	0.000287	0.5499637	0.0169497
104		2	1	0.001925	0.001569	0.0438912	0.0396205
106		1	1	0.024068	0.472963	0.1557687	0.7583483
106		2	1	0.001533	0.376563	0.0391674	0.6606717
107		1	1	0.033234	0.005286	0.1833259	0.0727697
107		2	1	0.040456	0.002031	0.2025191	0.0450866
108		1	1	0.516904	0.000703	0.8023053	0.0265086
108		2	1	0.038681	0.000251	0.1979657	0.0158428
109		1	1	0.560886	0	0.8464354	0
109		2	1	0.02133	0.026503	0.1465732	0.1635255
111		1	1	0.191875	0.00229	0.4534122	0.0478694
111		2	1	0.007197	0.003773	0.084939	0.0614666
112		1	1	0.129131	0.001289	0.3675694	0.0359105
112		2	1	0.140779	0.000347	0.3846181	0.0186333
113		1	1	0.013739	0.004505	0.1174842	0.0671723
113		2	1	0.006945	0.018106	0.0834315	0.1349684
114		1	1	0.260856	0.002073	0.5360463	0.0455434
114		2	1	0.014358	0.002355	0.1201132	0.0485432
115		1	1	0.004105	0.000278	0.0641177	0.0166799
115		2	1	0.001341	0.001667	0.0366305	0.0408438
116		1	1	0.138104	0.000405	0.3807568	0.0201244
116		2	1	0.512646	0.000678	0.7980452	0.0260396
117		1	1	0.033654	0.002254	0.1844954	0.047498
117		2	1	0	0.006259	0	0.0791993
119		1	1	0.041763	0.000829	0.2058108	0.0288029
119		2	1	0.010843	0.00164	0.1043195	0.0405064
120		1	1	0.183457	1.20E-06	0.4426311	0.0011009
120		2	1	0.00006	0.000011	0.0077435	0.0033124
121		1	1	0.002092	0.001103	0.0457569	0.0332202
121		2	1	0	0.020392	0	0.1432898
122		1	1	0.099595	0.000714	0.3210742	0.0267332
122		2	1	0.000385	0.000297	0.0196308	0.0172473
123		1	1	0.126876	0.014684	0.3641937	0.1214765
123		2	1	0.171291	0.08754	0.426704	0.3003679
124		1	1	0	0.001509	0	0.0388539
124		2	1	0.000014	0.004073	0.0037174	0.0638636
125		1	1	0.644887	0.000351	0.9323934	0.0187394
125		2	1	0.003615	0.007399	0.0601604	0.0861223
126		1	1	0.331793	0.000673	0.6138448	0.0259426
126		2	1	0.110341	0.000338	0.3386098	0.0183757
128		1	1	0.395968	0.003388	0.6806008	0.0582398
128		2	1	0.022932	0.070221	0.1520177	0.2681969
129		1	1	0.001079	0.000045	0.0328497	0.0066959
129		2	1	0.021723	0.083747	0.1479248	0.2935899
130		1	1	0.422428	0.001276	0.7075112	0.0357343
130		2	1	0.224263	0.000569	0.4933327	0.0238592
202		1	3	0.115941	0.008456	0.3474504	0.0920861
202		2	3	0.001228	0.018508	0.0350487	0.136469
203		1	3	0.29476	0.006501	0.5739076	0.0807162
203		2	3	0.00015	0.028901	0.0122626	0.1708337
204		1	3	0.009363	0.002582	0.0969129	0.0508393
204		2	3	0.015009	0.002519	0.1228201	0.0502064
205		1	3	0.35388	0.005991	0.6371142	0.0774786
205		2	3	0.008008	0.004919	0.0896079	0.0701924
206		1	3	0.054859	0.012576	0.2364171	0.1123782
206		2	3	0.020805	0.053553	0.1447428	0.2335321
207		1	3	0.141669	0.000422	0.3858962	0.0205455
207		2	3	0.160996	0.000912	0.4128733	0.0302121
208		1	3	0.001159	0.15356	0.0340496	0.4026598
208		2	3	0.003217	0.132747	0.0567531	0.3729289
210		1	3	0.052192	0.013247	0.2304917	0.1153517
210		2	3	0.000284	0.017944	0.0168445	0.1343573
211		1	3	0.225087	0.011026	0.4943205	0.1051983
211		2	3	0.006362	0.003179	0.0798461	0.0564131
212		1	3	0.058329	0.030212	0.2439247	0.1747036
212		2	3	0.032808	0.000933	0.1821362	0.0305543
212_2		1	3	0.00041	0.007242	0.0202531	0.0852032
212_2		2	3	0.007526	0.001883	0.0868594	0.0434033
H1		1	3	0.006888	0.065169	0.0830901	0.2581401
H1		2	3	0.000599	0.110846	0.0244844	0.3394147
H2		1	2	0.637892	0.002877	0.9251013	0.0536588
H2		2	2	0.012403	0.013069	0.1115994	0.1145703
H3		1	2	0.104934	0.006193	0.3298857	0.0787781
H3		2	2	0.151834	0.000769	0.4002611	0.0277282
H4		1	4	0.098016	0.007913	0.3184289	0.0890739
H4		2	4	0.061761	0.024539	0.2511496	0.1572978
H5		1	2	0.494444	0.029559	0.7798421	0.1727864
H5		2	2	0.102943	0.009076	0.3266241	0.095413
H6		1	3	0.415208	0.000736	0.7001945	0.0271375
H6		2	3	0.08621	0	0.2980067	0
H7		1	4	0.409765	0.003675	0.694666	0.0606581
H7		2	4	0.000289	0.08724	0.017001	0.2998359
H8		1	2	0.000348	0.000987	0.0186557	0.0314197
H8		2	2	0.000633	0.009529	0.0251556	0.0977729
H9		1	1	0.09729	0.007394	0.3172059	0.0860936
H9		2	1	0.10645	0.033486	0.3323509	0.1840281
H10		1	1	0.015807	0.003039	0.1260598	0.0551595
H10		2	1	0.084277	0.006657	0.294546	0.081681
H11		1	3	0.45025	0.0427	0.7355656	0.2081401
H11		2	3	0.009829	0.065343	0.0993036	0.2584926
H12		1	2	0.005719	0.043437	0.0756952	0.2099537
H12		2	2	0.003914	0.09088	0.0626047	0.3062273
H13		1	3	0.077517	0.002259	0.2821478	0.0475447
H13		2	3	0.005728	0.016558	0.0757573	0.1290362
H14		1	2	0.134573	0.038966	0.3756118	0.1987026
H14		2	2	0.01436	0.121679	0.1201203	0.356318
H15		1	4	0.397957	0.002337	0.6826336	0.0483571
H15		2	4	0.008976	0.016224	0.0948838	0.1277218
H16		2	3	0.068925	0.388113	0.2656486	0.6725561
H17		1	4	0.017719	0.177355	0.1335079	0.4346966
H17		2	4	0.008342	0.108974	0.0914633	0.336422
H18		1	1	0.002718	0.010014	0.0521572	0.1002365
H18		2	1	0.000833	0.106264	0.0288572	0.3320492
H19		1	1	0.059892	0.06147	0.24724	0.2505439
H19		2	1	0.00301	0.134275	0.0548917	0.3751748
H20		1	1	0.002797	0.00184	0.0529097	0.0429069
H20		2	1	0.014608	0.020346	0.1211607	0.143128
H21		1	3	0.708474	0.000595	1.000441	0.024403
H21		2	3	0.203466	0.006148	0.4679663	0.0784887
H22		1	1	0.02056	0.041356	0.1438822	0.2047901
H22		2	1	0.001132	0.049364	0.0336448	0.2240504
H23		1	1	0.066481	0.005335	0.2607859	0.073105
H23		2	1	0.024014	0.075774	0.1555913	0.2788712
H24		1	4	0.326145	0.000666	0.6078349	0.0258134
H25		2	4	0.015877	0.002633	0.126339	0.0513371
H26		1	2	0.296201	0.000447	0.5754867	0.021148
H26		2	2	0.003017	0.002792	0.0549505	0.0528613
H27		1	4	0.244272	0.002152	0.5169588	0.0464056
H27		2	4	0.001692	0.006285	0.0411411	0.0793599
H28		1	1	0.008235	0.007111	0.0908705	0.0844296
H28		2	1	0.000665	0.017902	0.0257833	0.1342022
H29		1	3	0.44631	0.000137	0.7316045	0.0117015
H29		2	3	0.004367	0.009756	0.0661297	0.0989357
H30		1	2	0.459149	0.000525	0.7445012	0.0229098
H30		2	2	0.072884	0.005949	0.2733622	0.0772091
G1002		1	1	0.015072	0.007796	0.123077	0.0884093
G1002		2	1	0.001547	0.012843	0.0393473	0.1135699
G1008		1	1	0.032664	0.002655	0.1817298	0.051547
G1008		2	1	0.340756	0.137834	0.6233315	0.380366
G1009		1	1	0.278963	0	0.5564435	0
G1009		2	1	0.030277	0.003173	0.1748918	0.0563577
G1012		1	1	0.030294	0.024242	0.1749415	0.1563358
G1012		2	1	0.000612	0.063775	0.0247392	0.2553022
G1015		1	1	0.188534	0.000493	0.4491562	0.0221956
G1015		2	1	0.163328	0.001419	0.4160374	0.0376797
G1018		1	1	0.067036	0.002897	0.2618964	0.0538497
G1018		2	1	0.013528	0.285496	0.1165728	0.5637013
G1026		1	1	0.352414	0.005753	0.6355805	0.0759245
G1026		2	1	0.002803	0.132113	0.0529652	0.3719932
G1036		1	1	0.059479	0.001667	0.2463672	0.0408434
G1036		2	1	0.000918	0.005623	0.0303062	0.07506
G1037		1	1	0.028565	0.006379	0.1698282	0.0799538
G1037		2	1	0.0257	0.006426	0.1610083	0.0802476
G1048		1	1	0.098099	0.016364	0.3185685	0.1282727
G1048		2	1	0.022392	0.10241	0.1502028	0.3257465
G1051		1	1	0.024741	0.003021	0.1579483	0.0549878
G1051		2	1	0.001325	0.008416	0.0364027	0.0918672
G1056		1	1	0.370507	0.000647	0.6544122	0.0254412
G1056		2	1	0.11575	0.016137	0.3471506	0.1273774
G1058		1	1	0.179436	0.017618	0.4374144	0.1331244
G1058		2	1	0.066925	0.207332	0.261675	0.4727512
G1062		1	1	0.060993	0.005492	0.2495505	0.0741763
G1062		2	1	0.093969	0.006941	0.3115599	0.0834082
G1064		1	1	0.021497	0.000077	0.1471489	0.00876
G1064		2	1	0.158758	8.70E-06	0.4098197	0.0029506
G1073		1	1	0.178713	0.007554	0.4364711	0.0870227
G1073		2	1	0.016825	0.014989	0.1300784	0.1227366
G1074		1	1	0.073768	0.128093	0.2750571	0.3660196
G1074		2	1	0.038013	0.033949	0.1962265	0.1853122
G1078		1	1	0.107097	0.028156	0.3333982	0.1685956
G1078		2	1	0.047218	0.024861	0.2190443	0.1583355
G1079		1	1	0.001089	0.33857	0.0330019	0.6210235
G1079		2	1	0.001237	0.343338	0.0351833	0.6260521
G1087		1	1	0.014336	0.44729	0.1200197	0.7325898
G1087		2	1	0.005214	0.378722	0.072271	0.6628985
G1091		1	1	0.305543	0.010607	0.5856717	0.1031738
G1091		2	1	0.034178	0.014324	0.1859433	0.119969
G1095		1	1	0.018605	0.004012	0.1368278	0.0633789
G1095		2	1	0.12391	0.00021	0.3597156	0.0144817
G1096		1	1	0.121624	0.001689	0.356233	0.0411074
G1096		2	1	0.027545	0.004002	0.1667392	0.0633067
G2001		1	4	0.563447	0.002731	0.8490168	0.0522855
G2001		2	4	0.016031	0.013729	0.1269553	0.1174422
G2003		1	4	0.262354	0.010205	0.5377504	0.1011936
G2003		2	4	0.027509	0.041933	0.1666283	0.2062346
G2009		1	4	0.500043	0.001869	0.7854415	0.0432484
G2009		2	4	0.024915	0.022539	0.1585083	0.1506984
G2019		1	4	0.156858	0.020771	0.4072144	0.1446243
G2019		2	4	0.001956	0.023015	0.0442373	0.1522944
G2021		1	4	0.194969	0.02312	0.4573287	0.1526461
G2021		2	4	0.064793	0.025771	0.2573767	0.1612322
G2023		1	4	0.26307	0	0.5385642	0
G2023		2	4	0.019577	0	0.1403776	0
G2024		1	4	0.400787	0.000828	0.6855219	0.0287766
G2024		2	4	0.147881	0.002764	0.3947231	0.0525982
G2025		1	4	0.502839	0.001694	0.7882374	0.0411698
G2025		2	4	0.030581	0.006341	0.1757786	0.079717
G2026		1	4	0.090396	0.005538	0.3053835	0.0744867
G2026		2	4	0.015907	0.004899	0.1264595	0.0700505
G2028		1	4	0.348094	0.053909	0.6310527	0.234321
G2028		2	4	0.085139	0.038713	0.2960939	0.1980472
G2031		1	4	0.226555	0.001939	0.4960762	0.0440523
G2031		2	4	0.005031	0.013067	0.0709903	0.1145605
G2032		1	4	0.02394	0.050578	0.1553496	0.2268362
G2032		2	4	0.003562	0.107537	0.0597164	0.3341092
G2033		1	4	0.285057	0.003319	0.5632149	0.0576415
G2033		2	4	0.000289	0.021397	0.0170002	0.1468032
G2034		1	4	0.039913	0.022819	0.2011359	0.1516399
G2034		2	4	0.003395	0.011971	0.0582963	0.1096332
G2035		1	4	0.439857	0.018502	0.7251092	0.1364453
G2035		2	4	0.047241	0.237472	0.219099	0.5090075
G2037		1	4	0.046879	0.002758	0.218244	0.0525387
G2037		2	4	0.000877	0.021782	0.0296181	0.1481299
G2038		1	4	0.228904	0.011276	0.4988763	0.1063897
G2038		2	4	0.023707	0.016084	0.1545853	0.1271661
G2043		1	4	0.013405	0.03148	0.1160407	0.1783702
G2043		2	4	0.003924	0.137312	0.0626855	0.3796082
G2044		1	4	0.235415	0.01676	0.5065871	0.1298243
G2044		2	4	0.128292	0.005146	0.366316	0.071794
G2047		1	4	0.319576	0.001825	0.60081	0.042728
G2047		2	4	0.009855	0.012961	0.0994384	0.1140927
G2051		1	4	0.175493	0.015346	0.4322543	0.1241993
G2051		2	4	0.044918	0.005856	0.2135585	0.0766013
G2055		1	4	0.000017	0.002652	0.0041784	0.0515215
G2055		2	4	0	0.019769	0	0.1410689
G2065		1	4	0.204478	0.002492	0.4692215	0.0499453
G2065		2	4	0.006054	0.019482	0.0778882	0.1400364
G2068		1	4	0.008129	0.021834	0.0902812	0.1483056
G2068		2	4	0.012306	0.023731	0.1111607	0.1546661
G2086		1	4	0.178206	0.003776	0.4358099	0.0614845
G2086		2	4	0.023943	0.245578	0.1553599	0.5184779
G2088		1	4	0.304336	0.012564	0.5843614	0.1123266
G2088		2	4	0.208313	0.005037	0.4739605	0.0710324
G2092		1	4	0.064533	0.001327	0.2568475	0.0364413
G2092		2	4	0.012921	0.004083	0.1139149	0.0639421
G2095		1	4	0.357574	0.001871	0.6409727	0.043264
G2095		2	4	0.099013	0.055222	0.3201015	0.2372117
G2097		1	4	0.366797	0.004297	0.6505666	0.0655986
G2097		2	4	0.743478	0.00433	1.039699	0.0658523
G2099		1	4	0.048464	0.012407	0.2219645	0.1116194
G2099		2	4	0.002117	0.220697	0.0460265	0.4890462
G2100		1	4	0.001976	0.062833	0.0444703	0.2533679
G2100		2	4	0.009621	0.086441	0.0982433	0.2984187
G2105		1	4	0.533849	0.003908	0.8192729	0.0625539
G2105		2	4	0.080487	0.035045	0.287653	0.1883149
G2106		1	4	0.415035	0.132403	0.7000192	0.3724219
G2106		2	4	0.207669	0.221677	0.4731665	0.4902262
G2107		1	4	0.27039	0.00434	0.5468398	0.0659295
G2107		2	4	0.011798	0.007527	0.1088321	0.0868687
G2109		1	4	0.066323	0.007087	0.2604674	0.0842865
G2109		2	4	0.019771	0.017521	0.1410781	0.132758
G2112		1	4	0.25042	0.031829	0.5240836	0.1793669
G2112		2	4	0.098313	0.023921	0.3189288	0.155286
G2113		1	4	0.00155	0.060328	0.0393767	0.248156
G2113		2	4	0.045688	0.019051	0.2154089	0.1384683
G2114		1	4	0.492945	0.00105	0.7783433	0.0324037
G2114		2	4	0.183341	0.002027	0.4424816	0.0450319
G2115		1	4	0.021155	0.031671	0.1459637	0.1789153
G2115		2	4	0.012236	0.019609	0.1108448	0.1404922
G2116		1	4	0.061422	0.013237	0.2504438	0.1153075
G2116		2	4	0.147871	0.048173	0.394709	0.221285
G2117		1	4	0.149942	0.004987	0.3976175	0.0706809
G2117		2	4	0.133288	0.002121	0.3737261	0.046074
G2118		1	4	0.326855	0.050605	0.6085911	0.2268969
G2118		2	4	0.090987	0.023805	0.3064133	0.1549078
G2119		1	4	0.028189	0.046485	0.1686936	0.2173093
G2119		2	4	0.001972	0.026294	0.0444203	0.162873
H31		1	2	0.00532	0.000474	0.0730048	0.0217819
H31		2	2	0.016646	0.00955	0.1293791	0.0978824
H32		1	1	0.36112	0.003001	0.6446672	0.05481
H32		2	1	0.36112	0.003001	0.6446672	0.05481
H33		1	1	0.106743	0.000495	0.3328269	0.0222589
H33		2	1	0.08013	0.001587	0.2869955	0.0398439
H34		1	1	0.03723	0.00157	0.1941678	0.0396313
H34		2	1	0.061118	0.002719	0.2498116	0.0521652
H35		1	4	0.050038	0.013416	0.2256	0.1160888
H35		2	4	0.004341	0.002149	0.0659345	0.0463747
H36		1	1	0.059382	0.003416	0.2461619	0.0584805
H36		2	1	0.012571	0.00239	0.112359	0.0489098
H37		1	2	0.544953	0.013503	0.8304121	0.1164664
H37		2	2	0.000171	0.082712	0.0130738	0.291716
H38		1	2	0.307023	0.016853	0.5872778	0.130186
H38		2	2	0.002909	0.072497	0.053964	0.2726177
H39		1	3	0.296209	0.011678	0.5754953	0.1082766
H39		2	3	0.006088	0.176962	0.0781039	0.4341817
H40		1	3	0.777802	0.000628	1.079943	0.0250635
H40		2	3	0.555142	0.000564	0.8406528	0.0237487
H41		1	2	0.021889	0.008252	0.1484946	0.0909671
H41		2	2	0.00188	0.000591	0.0433677	0.0243147
H42		1	1	0.070632	0.007338	0.2689989	0.0857701
H42		2	1	0.019018	0.092305	0.1383485	0.3086975
H43		1	2	0.005983	0.001418	0.077424	0.0376718
H43		2	2	0.0093	0.006853	0.0965871	0.0828767
H44		1	4	0.336759	0.00076	0.619109	0.0275776
H44		2	4	0.00001	0.005435	0.0032362	0.07379
H45		1	1	0.136293	0.069802	0.3781257	0.2673746
H45		2	1	0.085179	0.234574	0.296165	0.5055954
H46		1	3	0.112786	0.000086	0.3424924	0.0092945
H46		2	3	0.000157	0.001591	0.0125375	0.0398922
H47		1	1	0.716879	9.20E-06	1.009728	0.0030389
H47		2	1	0.05037	0.001575	0.2263605	0.039697
H48		1	1	0.251767	0	0.5256366	0
H48		2	1	0.12295	0	0.3582564	0
H49		1	4	0.146804	0.0017	0.393204	0.04124
H49		2	4	0.101816	0.002439	0.3247651	0.049408
H50		1	3	0.174975	0.000049	0.431573	0.0069907
H50		2	3	0.031327	0.00775	0.1779329	0.088149
H51		1	3	0.021096	0.006725	0.1457601	0.0821001
H51		2	3	0.00024	0.066714	0.0154902	0.261253
H52		1	4	0.161281	0.004378	0.4132615	0.0662144
H52		2	4	0.001004	0.005856	0.0316885	0.0765966
H53		1	4	0.14547	0.01694	0.3913166	0.1305234
H53		2	4	0.021302	0.031895	0.146474	0.1795543
H54		1	4	0.693516	0.002215	0.9841037	0.0470763
H54		2	4	0.082988	0.003579	0.2922182	0.0598622
H55		1	4	0.258572	0.188609	0.5334416	0.4492516
H55		2	4	0.011304	0.819895	0.1065225	1.132511
H56		1	4	0.121737	0.000963	0.3564059	0.0310385
H56		2	4	0.01144	0.081359	0.1071633	0.2892512
MD_001		1	1	0.048051	0.0002	0.2210009	0.0141502
MD_001		2	1	0.028867	0.000583	0.1707299	0.0241431
MD_003		1	4	0.585157	0.011895	0.8709723	0.10928
MD_003		2	4	0.027519	0.019711	0.1666589	0.1408604
MD_005		1	1	0.017914	0.032177	0.1342465	0.1803551
MD_005		2	1	0.009506	0.065785	0.097656	0.2593841
MD_006		1	3	0.481243	0.000365	0.7666371	0.0190971
MD_006		2	3	0.249282	0.000027	0.5227693	0.0052097
MD_009		1	1	0.009504	0.003327	0.0976413	0.057715
MD_009		2	1	0.069462	0.003587	0.2667064	0.0599274
MD_010		1	2	0.225114	0.013691	0.4943527	0.1172766
MD_010		2	2	0.111709	0.006807	0.3407864	0.082598
MD_012		1	1	0.000966	0.08018	0.0310879	0.2870884
MD_012		2	1	0.014912	0.001463	0.1224219	0.0382619
MD_013		1	4	0.436107	0.002008	0.7213299	0.0448234
MD_013		2	4	0.003873	0.008901	0.0622704	0.0944878
MD_014		1	4	0.072512	0.00083	0.2726467	0.0288061
MD_014		2	4	0.046121	0.020135	0.2164441	0.1423783
MD_015		1	4	0.08909	0.010934	0.3030993	0.1047559
MD_015		2	4	0.021174	0.032553	0.1460309	0.1814182
MD_016		1	4	0.316617	0.002674	0.5976329	0.0517386
MD_016		2	4	0.085864	0.00432	0.2973903	0.0657764
MD_017		1	1	0.30562	0.003921	0.5857551	0.0626603
MD_017		2	1	0.085118	0.000542	0.296055	0.0232815
MD_018		1	4	0.288663	0.020712	0.5672017	0.1444182
MD_018		2	4	0.000233	0.036787	0.0152631	0.1929963
MD_019		1	1	0.00321	0.007899	0.0566884	0.0889927
MD_019		2	1	0.000313	0.03014	0.0176893	0.1744942
MD_020		1	1	0.01896	0.012672	0.1381337	0.1128077
MD_020		2	1	0.014467	0.003623	0.1205725	0.0602258
MD_021		1	1	0.005514	0.000192	0.0743217	0.0138411
MD_021		2	1	0.003619	0	0.0601961	0
MD_022		1	3	0.049342	0.034463	0.2239999	0.1867241
MD_022		2	3	0.001477	0.109685	0.0384369	0.3375609
MD_023		1	1	0.083278	0.004001	0.2927432	0.0632939
MD_023		2	1	0.051565	0.010257	0.2290772	0.1014516
MD_024		1	4	0.109259	0.005232	0.3368789	0.0723953
MD_024		2	4	0.05848	0.00232	0.2442481	0.0481855
MD_025		1	4	0.359538	0.011301	0.6430193	0.1065078
MD_025		2	4	0.004265	0.02985	0.0653514	0.173643
MD_026		1	4	0.310122	0.075022	0.5906324	0.2774471
MD_026		2	4	0.015884	0.014573	0.1263664	0.121014
MD_030		1	4	0.150998	0.128169	0.3990955	0.3661325
MD_030		2	4	0.001872	0.467813	0.0432795	0.7531893
MD_031		1	2	0.320318	0.001895	0.6016049	0.0435411
MD_031		2	2	0.000013	0.02829	0.0035641	0.1689983
MD_032		1	2	0.702481	0.000974	0.9938667	0.0312156
MD_032		2	2	0.098049	0.006395	0.3184848	0.0800538
MD_034		1	1	0.030409	0.003548	0.175277	0.0596037
MD_034		2	1	0.029804	0.000346	0.1735073	0.0186102
MD_038		1	3	0.057578	0.079996	0.2423193	0.2867498
MD_038		2	3	0.000522	0.011678	0.0228455	0.1082763
MD_039		1	2	0.04263	0.203192	0.2079665	0.4676259
MD_039		2	2	0.023214	0.237325	0.1529556	0.5088352
MD_042		1	4	0.189925	0.0032	0.4509316	0.0566
MD_042		2	4	0.102508	0.017962	0.3259071	0.1344251
MD_044		1	4	0.308772	0.001221	0.5891718	0.0349515
MD_044		2	4	0.025466	0.006225	0.1602651	0.0789826
MD_047		1	1	0.006183	0.00861	0.0787129	0.0929236
MD_047		2	1	0.047816	0.003062	0.2204504	0.0553633
MD_048		1	4	0.158033	0.024987	0.4088274	0.1587373
MD_048		2	4	0.157763	0.000711	0.4084567	0.0266715
MD_051		1	4	0.204048	0.075639	0.4686884	0.2786161
MD_051		2	4	0.000613	0.368355	0.0247692	0.6521827
MD_052		1	4	0.171805	0.017344	0.4273858	0.1320807
MD_052		2	4	0.001559	0.023756	0.0394997	0.154748
MD_053		1	4	0.270803	0.463397	0.547304	0.748762
MD_053		2	4	0.005457	0.67837	0.0739393	0.967786
MD_054		1	4	0.110151	0.008174	0.3383063	0.0905331
MD_054		2	4	0.007894	0.006271	0.0889663	0.0792726
MD_055		1	1	0.501527	0.001074	0.7869255	0.0327833
MD_055		2	1	0.004145	0.024194	0.0644233	0.1561774
MD_056		1	4	0.164176	0.002517	0.4171823	0.0501956
MD_056		2	4	0.001719	0.001847	0.0414681	0.0429851
MD_057		1	1	0.494543	0.001207	0.7799405	0.0347537
MD_057		2	1	0	0.006157	0	0.0785468
MD_058		1	4	0.061946	0.001434	0.2515338	0.0378736
MD_058		2	4	0.002308	0.005823	0.048057	0.076381
MD_060		1	4	0.235392	0.003096	0.5065597	0.0556735
MD_060		2	4	0.156079	0.000138	0.4061416	0.0117428
MD_061		1	1	0.003363	0.000748	0.0580274	0.0273495
MD_061		2	1	0.001497	0.000513	0.0387003	0.0226565
MD_062		1	4	0.077382	0.168489	0.2818943	0.4229733
MD_062		2	4	0.002496	0.493674	0.0499779	0.7790725
MD_064		1	4	0.213525	6.40E-06	0.4803475	0.0025211
MD_064		2	4	0.046549	0	0.2174632	0
MD_065		1	1	0.025708	0.015687	0.1610309	0.1255758
MD_065		2	1	0.000051	0.149518	0.0071238	0.3970236
MD_067		1	1	0.158425	0.000942	0.4093647	0.0306943
MD_067		2	1	0.018517	0.000356	0.1365016	0.0188755
MD_068		1	4	0.225032	0.019187	0.4942547	0.138965
MD_068		2	4	0.077178	0.007084	0.281512	0.0842677
MD_069		1	4	0.423492	0.000575	0.7085881	0.0239915
MD_069		2	4	0.101209	0.027241	0.3237607	0.1658072
MD_070		1	4	0.835796	0.000809	1.153575	0.0284495
MD_070		2	4	0.021597	0.025519	0.1474943	0.1604338
MD_071		1	2	0.068172	0.002032	0.264159	0.0450964
MD_071		2	2	0.067697	0.009931	0.2632149	0.0998181
MD_072		1	4	0.394705	0.002137	0.6793087	0.0462452
MD_072		2	4	0.110523	0.011438	0.338901	0.1071547
MD_073		1	4	0.222168	0.200987	0.4908172	0.4648798
MD_073		2	4	0	0.025687	0	0.1609672
MD_074		1	4	0.237148	0.000313	0.5086268	0.0176948
MD_074		2	4	0.017411	0.01084	0.132335	0.104305
MD_075		1	4	0.191764	0.037618	0.4532706	0.1951916
MD_075		2	4	0.017464	0.012273	0.132538	0.1110108
MD_077		1	4	0.820166	0.000022	1.132863	0.0046649
MD_077		2	4	0.097771	0.00097	0.3180166	0.0311471
MD_078		1	4	0.26909	0.013663	0.5453752	0.1171547
MD_078		2	4	0.013587	0.411775	0.1168307	0.6967087
MD_079		1	4	0.725284	0.013578	1.019099	0.1167892
MD_079		2	4	0.004231	0.16213	0.0650951	0.4144146
MD_080		1	4	0.262225	0.002319	0.537604	0.0481797
MD_080		2	4	0.07649	0.00475	0.2802209	0.0689737
MD_081		1	4	0.054036	0.001455	0.2346027	0.0381569
MD_081		2	4	0.101551	0.003077	0.3243264	0.0555032
MD_083		1	1	0.170307	0.000024	0.4253966	0.0049041
MD_083		2	1	0.006416	0.001208	0.0801863	0.0347646
MD_085		1	2	0.209699	0.22788	0.4756641	0.4976571
MD_085		2	2	0.029201	0.097797	0.1717254	0.3180605
MD_086		1	2	0.01735	0.23159	0.1321014	0.502066
MD_086		2	2	0.003601	0.018719	0.0600444	0.1372489
MD_087		1	1	0.162449	0.00728	0.4148467	0.0854262
MD_087		2	1	0.03454	0.10004	0.1869373	0.3218169
MD_088		1	1	0.050052	0.002721	0.2256319	0.0521836
MD_088		2	1	0.006913	0.001963	0.0832408	0.044316
MD_090		1	3	0.340952	7.50E-06	0.6235378	0.0027455
MD_090		2	3	0.186639	0	0.4467288	0
MD_092		1	2	0.44142	0.002151	0.7266835	0.0463944
MD_092		2	2	0.0816	0.071763	0.2896914	0.2711984
MD_093		1	1	0.101239	0.001564	0.3238099	0.0395563
MD_093		2	1	0.00193	0.000011	0.043947	0.003272
MD_094		1	1	0.029704	0.001884	0.173212	0.0434241
MD_094		2	1	0.022892	0.002608	0.1518858	0.0510903
MD_095		1	1	0.255839	0.138311	0.5303157	0.3810576
MD_095		2	1	0.010684	0.10709	0.1035462	0.333388
MD_097		1	2	0.208224	0.015385	0.4738497	0.1243562
MD_097		2	2	0.003436	0.028567	0.0586551	0.1698319
MD_098		1	1	0.100078	0.001013	0.321881	0.0318372
MD_098		2	1	0.054028	0.000441	0.2345839	0.0210087
MD_099		1	1	0.038291	0.0141	0.1969526	0.1190224
MD_099		2	1	0.006985	0.042849	0.0836723	0.2085087
MD_100		1	2	0.035986	0.040233	0.1908563	0.2019509
MD_100		2	2	0.011653	0.001458	0.1081585	0.0381873
MD_101		1	1	0.243176	0.002987	0.5156831	0.0546817
MD_101		2	1	0.000059	0.009418	0.0076724	0.0971978
MD_102		1	2	0.319555	0.011063	0.6007872	0.1053749
MD_102		2	2	0.12649	0.00171	0.3636136	0.0413675
MD_104		1	1	0.015268	0.001072	0.1238822	0.032743
MD_104		2	1	0.011088	0.00602	0.1054935	0.0776665
MD_105		1	2	0.461336	0.00369	0.7466958	0.060784
MD_105		2	2	0.005036	0.024979	0.071024	0.1587126
MD_106		1	1	0.127723	0.004048	0.3654649	0.0636695
MD_106		2	1	0.048433	0.00215	0.2218906	0.0463885
MD_107		1	2	0.176064	0.020089	0.433004	0.1422132
MD_107		2	2	0.013852	0.004983	0.1179664	0.0706502
MD_109		1	2	0.068208	0.000227	0.2642304	0.0150804
MD_109		2	2	0.009434	0.001733	0.0972806	0.0416427
MD_110		1	3	0.566581	0.000048	0.8521776	0.0069237
MD_110		2	3	0.059002	0.000161	0.2453575	0.0126739
MD_114		1	1	0.033076	0.031112	0.1828871	0.1773125
MD_114		2	1	0.002856	0.007889	0.0534648	0.0889395
MD_115		1	3	0.315706	0.001929	0.5966533	0.0439315
MD_115		2	3	0.00149	0.027093	0.0386069	0.1653531
MD_116		1	3	0.13137	0.002024	0.370896	0.0450039
MD_116		2	3	0.000792	0.273956	0.028145	0.5508461
MD_117		1	3	0.435822	0.003829	0.7210427	0.0619185
MD_117		2	3	0.003843	0.01987	0.0620342	0.1414333
MD_119		1	2	0.155857	0.002486	0.4058363	0.049881
MD_119		2	2	0.014011	0.015038	0.1186451	0.1229395
MD_121		1	2	0.012399	0.206863	0.1115826	0.4721728
MD_121		2	2	0.001152	0.317673	0.0339471	0.5987676
MD_122		1	3	0.022505	0.001772	0.1505841	0.0421032
MD_122		2	3	0.00033	0.002695	0.0181801	0.0519377
MD_123		1	2	0.157312	0.000293	0.4078377	0.0171103
MD_123		2	2	0.005106	0.001068	0.0715176	0.03269
MD_124		1	2	0.123079	0.003006	0.3584529	0.0548569
MD_124		2	2	0.049242	0.091704	0.2237692	0.3076569
MD_126		1	1	0.188461	0.000861	0.4490624	0.0293393
MD_126		2	1	0.007639	0.001314	0.0875134	0.0362592
MD_127		1	3	0.232007	0.005734	0.502561	0.075797
MD_127		2	3	0.021569	0.000756	0.1473971	0.027497
MD_132		1	3	0.719043	0.001938	1.012132	0.0440351
MD_132		2	3	0.097353	0.000371	0.3173122	0.0192712
MD_133		1	3	0.344985	0.002183	0.6277863	0.0467424
MD_133		2	3	0.006015	0.033375	0.0776324	0.1837201
MD_135		1	2	0.264454	0.003772	0.5401338	0.0614538
MD_135		2	2	0.005558	0.038621	0.0746236	0.197809
MD_136		1	3	0.150035	0.044485	0.3977481	0.2125109
MD_136		2	3	0.000232	0.160041	0.0152365	0.4115733
MD_137		1	3	0.343528	0.001113	0.6262525	0.0333713
MD_137		2	3	0.149482	0.002028	0.3969733	0.0450452
MD_138		1	3	0.006502	0.002203	0.0807256	0.0469527
MD_138		2	3	0.003318	0.005976	0.0576357	0.07738
H57		1	4	0.156009	0.033073	0.4060461	0.1828778
H57		2	4	0.014135	0.020031	0.1191715	0.1420077
H58		1	1	0.427847	0.007774	0.7129921	0.0882866
H58		2	1	0.372214	0.005369	0.6561785	0.0733372
H59		1	4	0.458329	0.0137	0.7436787	0.117316
H59		2	4	0.001312	0.005371	0.0362331	0.0733513
H60		1	1	0.024529	0.000213	0.1572638	0.0146035
H60		2	1	0.031982	0.00382	0.1798032	0.0618486
H61		1	3	0.360953	1.20E-07	0.6444935	0.0003536
H61		2	3	0.019075	0.007161	0.138554	0.0847229
H62		1	4	0.148706	0.009393	0.3958844	0.0970723
H62		2	4	0.001128	0.002653	0.0335852	0.0515316
H63		1	4	0.222238	0.007346	0.4909015	0.0858113
H63		2	4	0.000598	0.041933	0.0244489	0.2062342
H64		1	4	0.002035	0.005042	0.0451314	0.0710677
H64		2	4	0.000776	0.08191	0.0278631	0.2902584
H65		1	2	0.002988	0.033545	0.0546881	0.1841913
H65		2	2	0.008815	0.614862	0.0940246	0.9012948
H66		1	4	0.862175	0.002291	1.190443	0.0478816
H66		2	4	0.00562	0.008958	0.0750361	0.0947912
H67		1	4	0.001963	0.000119	0.0443197	0.0108976
H67		2	4	0.006323	0.012857	0.0796017	0.1136335
H68		1	4	0.280358	0.001212	0.5579973	0.0348181
H68		2	4	0.152176	0	0.4007379	0
H69		1	1	0.035341	0.002516	0.1891166	0.0501764
H69		2	1	0.001272	0.091602	0.0356665	0.3074799
H70		1	4	0.106778	0.245808	0.3328827	0.5187443
H70		2	4	0.001623	0.265035	0.0403	0.5407923
H71		1	1	0.105815	0.000692	0.3313214	0.0263022
H71		2	1	0.088338	0.01838	0.3017772	0.1359912
H72		1	1	0.067721	0.004492	0.2632622	0.0670708
H72		2	1	0.012584	0.010429	0.1124149	0.1022984
H73		1	1	0.156574	0	0.4068235	0
H73		2	1	0.005261	0.018561	0.0725957	0.1366622
H74		1	1	0.165907	0.013286	0.4195138	0.1155202
H74		2	1	0.000602	0.114015	0.0245349	0.3444317
H75		1	4	0.527383	0.063374	0.8127946	0.2544795
H75		2	4	0.0023	0.151783	0.0479797	0.4001899
H76		1	4	0.034924	0.052495	0.1879849	0.2311719
H76		2	4	0.002598	0.003007	0.0509919	0.0548621
